# Supplementary material for: SIZ1‐Mediated SUMOylation of LBD29 Recruits ARF7 to Fine‐Tune Auxin Signaling in Lateral Root Development
Source: Adv Sci (Weinh). 2026 Jul 17:e76633. Online ahead of print. doi: 10.1002/advs.76633 (PMC13379264; doi:10.1002/advs.76633)
Supplement: Supplementary file 2 — Supporting File 2: advs76633‐sup‐0002‐TableS1.xlsx. [file ADVS-9999-e76633-s003.xlsx]

## Sheet: Sheet1
Table S1 The known SIZ1-interacting proteins
Protein ID	35S::GFP	35S::SIZ1-GFP
SCE1	207.147	27162.1
SAE1A	207.147	10521.5
SAE1B	207.147	8818.82
SUMO1	5848.84	1.8409e+06
SUMO2	207.147	3957.78
STOP1	207.147	11720.2
TPR1	11014.2	35468.6
