# Supplementary material for: SIZ1‐Mediated SUMOylation of LBD29 Recruits ARF7 to Fine‐Tune Auxin Signaling in Lateral Root Development
Source: Adv Sci (Weinh). 2026 Jul 17:e76633. Online ahead of print. doi: 10.1002/advs.76633 (PMC13379264; doi:10.1002/advs.76633)
Supplement: Supplementary file 3 — Supporting File 3: advs76633‐sup‐0003‐TableS2.xlsx. [file ADVS-9999-e76633-s001.xlsx]

## Sheet: Sheet1
Table S2 The 103 auxin-responsive genes that are co-regulated by SIZ1 at both the transcriptional and protein levels
Gene Symbol	Genes	GFP_CK	SIZ1_CK	SIZ1_NAA	COL_IAA vs COL_MS log2FoldChange	siz1-2_IAA vs siz1-2_MS log2FoldChange
AT1G02850	BGLU11	207.147	2920.58	18654.7	2.78113	1.91008
AT1G02920	ATGSTF8,GSTF7,ATGSTF7,ATGST11,GST11	44071.2	102374	40184.3	1.15425	/
AT1G02930	ATGSTF3,ATGSTF6,GST1,ERD11,GSTF6,ATGST1	207.147	14682.9	207.147	1.31195	/
AT1G04680	no symbol available	65049.7	30165	69847	1.05096	/
AT1G12240	AtVI2,VAC-INV,ATBETAFRUCT4,VI2,FRUCT4,AtFRUCT4	11751.3	32822.5	15723.9	-1.20396	/
AT1G13420	ATST4B,ST4B	8704.91	21737.9	10378.1	-1.78599	-1.78413
AT1G13430	ST4C,ATST4C	9275.35	19724.7	5939.51	1.4662	1.18118
AT1G22400	UGT85A1,ATUGT85A1	5635.78	8256.45	207.147	-1.99875	-1.34741
AT1G23140	CAR8	16587.9	6826.65	207.147	1.26282	/
AT1G23730	ATBCA3,BCA3	8392.35	49179.3	15880.6	2.98694	4.41207
AT1G27140	ATGSTU14,GSTU14,GST13	3828.11	13257.4	3093.65	-2.77375	-2.03384
AT1G31050	no symbol available	25955.3	34639.3	16314.9	-1.17539	/
AT1G32450	NRT1.5,AtNPF7.3,NPF7.3	207.147	14155.8	207.147	-1.33867	/
AT1G33590	no symbol available	23416.6	105181	47318.7	1.73552	/
AT1G52410	TSA1,AtTSA1	19657.1	65807.4	24139.4	-2.03354	/
AT1G54120	no symbol available	207.147	207.147	7868.65	1.96436	1.94627
AT1G62770	no symbol available	18775.4	13929	29742.5	4.12537	3.67784
AT1G64900	CYP89A2,CYP89	207.147	207.147	6608.33	1.5935	/
AT1G65010	no symbol available	207.147	5736.53	207.147	-1.27987	/
AT1G70940	PIN3,ATPIN3	12134.8	9296.06	20960.2	1.38451	1.30017
AT1G72790	no symbol available	5247.79	3763.18	11431.2	1.20908	1.0237
AT1G73310	scpl4	207.147	9465.23	207.147	1.57505	1.24478
AT1G73660	SIS8	207.147	16516.4	207.147	-1.01945	/
AT1G74670	GASA6	207.147	1134.92	24091.9	6.25236	5.98277
AT2G12462	no symbol available	8303.09	5783.15	207.147	1.605	1.6109
AT2G19970	no symbol available	207.147	3425.24	207.147	3.07292	2.37922
AT2G22680	WAVH1	20088.5	207.147	24343.8	1.04617	1.20366
AT2G33790	AGP30,ATAGP30	207.147	3503.35	1674.9	-1.41141	/
AT2G35770	scpl28	207.147	35283.7	9374.33	1.17269	/
AT2G41100	TCH3,CML12,ATCAL4	4684.52	207.147	11826.8	3.91625	2.71304
AT2G43050	ATPMEPCRD	47600.8	9540.39	26131.4	-2.61249	-2.92472
AT2G43535	no symbol available	1.26769e+06	2.94601e+06	1.41773e+06	-1.08522	-1.09062
AT2G44670	no symbol available	207.147	13909.5	5189.98	1.16465	/
AT2G47500	no symbol available	9465.59	11922.1	5923.12	-1.04181	/
AT2G47540	no symbol available	5948.04	4440.06	9777.58	-1.1916	/
AT3G01190	no symbol available	7462.94	18037.8	6460.97	-2.09739	-2.72503
AT3G02885	GASA5	54064.9	16075.7	40530.6	5.63403	3.99088
AT3G09760	no symbol available	207.147	2104.07	207.147	2.16254	1.82318
AT3G11150	no symbol available	207.147	207.147	5411.06	1.69988	/
AT3G12500	HCHIB,PR-3,B-CHI,ATHCHIB,PR3,CHI-B	128310	246408	120810	1.09315	/
AT3G13650	no symbol available	47269.2	39145.1	113624	1.37994	/
AT3G14420	GOX1	18435	14235.7	33853.4	4.44912	/
AT3G14530	GFPPS1,GGPPS6	5305.12	17520.1	4674.47	-1.47045	-1.46877
AT3G16440	ATMLP-300B,MLP-300B,MEE36	207.147	7718.87	207.147	-1.03685	/
AT3G16560	no symbol available	207.147	24746.5	7488.36	-1.06764	-1.14631
AT3G21070	NADK1,ATNADK-1	240376	732813	324248	-1.42437	-1.11899
AT3G48850	MPT2,PHT3;2	207.147	3090.8	207.147	1.933	/
AT3G52400	ATSYP122,SYP122	42687.7	110714	36035	1.3468	/
AT3G57450	no symbol available	207.147	15360.1	207.147	1.02521	/
AT4G04840	ATMSRB6,MSRB6	29350.7	6591.27	17673.7	-1.06153	-1.08255
AT4G08950	EXO	42125.4	23866.5	53517.5	2.61412	2.35932
AT4G12040	AtSAP7,SAP7	207.147	2300.66	207.147	1.02536	/
AT4G13440	no symbol available	207.147	2240.92	207.147	-1.69276	-1.60164
AT4G15393	CYP702A5	207.147	22057.6	207.147	-1.39208	-1.432
AT4G18760	RLP51,AtRLP51,SNC2	4861.62	4805.97	207.147	-1.03092	/
AT4G20260	ATPCAP1,PCAP1,MDP25	275420	744206	279825	-1.02773	-1.38488
AT4G22230	no symbol available	31412	88686.6	43219.4	-2.04616	-2.3571
AT4G22490	no symbol available	207.147	17289.8	207.147	6.95669	/
AT4G22690	CYP706A1	207.147	6217.48	207.147	1.65259	/
AT4G31320	SAUR37	207.147	6835.51	207.147	-1.87678	-1.68691
AT4G36220	CYP84A1,FAH1	7313.91	16949.9	207.147	-1.84879	-1.37288
AT4G38400	ATEXPL2,ATEXLA2,ATHEXP BETA 2.2,EXPL2,EXLA2	8600.1	23953.1	7833.41	-2.47385	-2.27252
AT4G39330	ATCAD9,CAD9	207.147	6070.31	207.147	1.21649	/
AT5G06860	PGIP1,ATPGIP1	114381	348461	156850	2.33158	1.79133
AT5G07990	CYP75B1,TT7,D501	207.147	1565.14	207.147	-1.61542	/
AT5G13210	no symbol available	105488	114626	264072	1.98428	1.49889
AT5G19110	no symbol available	14656	25476.6	10783.3	-2.0774	-1.12141
AT5G23750	no symbol available	207.147	5795.35	207.147	-2.18056	-1.78041
AT5G24410	PGL4	6509.76	16635.6	7511.02	-1.33438	-1.67139
AT5G24770	ATVSP2,VSP2	207.147	5389.25	207.147	-3.8162	-2.34717
AT5G38100	no symbol available	207.147	19035.7	4372.82	-1.3962	/
AT5G40450	RBB1	13312.4	29276.6	12863.5	-1.62751	/
AT5G41080	GDPD2,AtGDPD2	207.147	2373.33	207.147	1.57114	/
AT5G42600	MRN1	207.147	3680.15	14632	-3.96948	/
AT5G44130	FLA13	207.147	13137.4	207.147	-1.60342	-2.64039
AT5G44400	AtBBE26	207.147	6716.52	207.147	1.33028	1.41381
AT5G47060	no symbol available	3439.26	2147.07	207.147	1.52101	1.49988
AT5G47720	AACT1	17835.6	33830.3	16871.5	-1.25357	-1.17345
AT5G49480	CP1,ATCP1	207.147	9511.33	207.147	1.03358	/
AT5G51490	no symbol available	11280.2	5885.82	207.147	-1.6781	-1.39924
AT5G51550	EXL3	13980.8	8367.36	21321.5	1.43508	/
AT5G54510	DFL1,GH3.6	207.147	10429.4	22364.7	4.64639	4.09386
AT5G54770	THI1,TZ,THI4	32750.4	7088.36	2311.07	1.75716	/
AT5G57910	no symbol available	9886.47	207.147	6569.67	1.21824	/
AT5G64260	EXL2	77289.2	57623.9	121428	1.13138	/
AT5G65690	PCK2,PEPCK	6473.86	17963.9	207.147	-1.81509	-1.14096
AT1G13300	HRS1,AtNIGT1	9294.45	18627.2	207.147	-1.91836	-2.34367
AT1G51950	IAA18	207.147	3550.06	7540.1	1.34354	1.95822
AT1G60730	no symbol available	207.147	10973.9	27586.1	1.1583	/
AT1G78260	no symbol available	6206.52	18814.8	207.147	-2.7562	-2.43878
AT2G14960	GH3.1	207.147	931.185	46043.5	4.32572	4.53535
AT3G06770	no symbol available	207.147	207.147	7174.93	-1.1597	-1.46241
AT3G11580	SOD7,NGAL2	8051.65	23996.7	11789.6	1.45628	/
AT3G15540	IAA19,MSG2	207.147	3970.81	15726.5	3.21064	3.11609
AT3G54960	PDI1,PDIL1-3,ATPDIL1-3,ATPDI1	1.06338e+06	2.94206e+06	1.15985e+06	-1.16337	/
AT3G58190	LBD29,ASL16	207.147	4301.33	49072.7	5.53988	5.35594
AT4G12470	AZI1	40132.5	62004.3	28004.6	1.0259	/
AT4G27260	WES1,GH3.5	207.147	13592.1	42240.7	4.87383	4.56124
AT4G30610	BRS1,SCPL24	7403.78	8761.77	207.147	-1.63864	/
AT4G34710	SPE2,ADC2,ATADC2	207.147	4058.57	8375.29	2.56076	1.87491
AT5G01550	LecRK-VI.3,LECRKA4.2	207.147	3236.01	6969.07	-2.02552	-1.06898
AT5G18560	PUCHI	207.147	15079.9	47575	2.03156	2.75498
AT5G46710	no symbol available	207.147	13163.3	26973.8	1.03303	/
