# Supplementary material for: SIZ1‐Mediated SUMOylation of LBD29 Recruits ARF7 to Fine‐Tune Auxin Signaling in Lateral Root Development
Source: Adv Sci (Weinh). 2026 Jul 17:e76633. Online ahead of print. doi: 10.1002/advs.76633 (PMC13379264; doi:10.1002/advs.76633)
Supplement: Supplementary file 4 — Supporting File 4: advs76633‐sup‐0004‐TableS3.xlsx. [file ADVS-9999-e76633-s004.xlsx]

## Sheet: Sheet1
Table S3 The primers used in this study
Primer	sequence
LBD29-P1300-F	CAAATCGACTCTAGAATGACTAGTTCCAGCTCTAGC	Co-IP
LBD29-P1300-R	CATGGTACCGGATCCCGAGAAGGAGATGTAGCCAAA	Co-IP
SIZ1-P1300-F	CAAATCGACTCTAGAATGGATTTGGAAGCTAATTGTA	Co-IP
SIZ1-P1300-R	CATGGTACCGGATCCAACTCCGGTGTCTTGTCTGATG	Co-IP
ARF7-P1300-F	CAAATCGACTCTAGAATGAAAGCTCCTTCATCA	Co-IP
ARF7-P1300-R	CATGGTACCGGATCCCCGGTTAAACGAAGTGG	Co-IP
IAA14-P1300-F	CAAATCGACTCTAGAAAAACAACCTACCAACGTTTA	Co-IP
IAA14-P1300-R	CATGGTACCGGATCCTTGGAAAAACAGAAAAGAGC	Co-IP
LBD29-SUMO-P1300-F	CAAATCGACTCTAGAATGACTAGTTCCAGCTCTAG	Co-IP
LBD29-SUMO-P1300-R	CATGGTACCGGATCCGGCCGTAGCACCACCACCGC	Co-IP
LBD29-[K21/24R]-P1300-F	GAGGAGATGTGCAAGGGGATG	Co-IP
LBD29-[K21/24R]-P1300-R	ACATCCCCTTGCACATCTCCT	Co-IP
LBD29-cLUC-F	acgcgtcccggggcggtacc ATGACTAGTTCCAGCTCTAGC	LCI
LBD29-cLUC-R	agctctgcaggtcgac TCACGAGAAGGAGATGTAGCC	LCI
SIZ1-nLUC-F	cgggggacgagctcggtacc ATGGATTTGGAAGCTAATTGTA	LCI
SIZ1-nLUC-R	acgagatctggtcgac AACTCCGGTGTCTTGTCTGATGATC	LCI
LBD29-C-cLUC-F	acgcgtcccggggcggtacc AGCATGATTTTTGCTGATTCA	LCI
LBD29-C-cLUC-R	agctctgcaggtcgac TCACGAGAAGGAGATGTAGC	LCI
LBD29-N-cLUC-F	acgcgtcccggggcggtacc ATGACTAGTTCCAGCTCTAG	LCI
LBD29-N-cLUC-R	agctctgcaggtcgac TCATTGTGCTGCTTGTTGCTTT	LCI
LBD29-C-BD-F	ATGGCCATGGAGGCCAGCATGATTTTTGCTGA	Y2H
LBD29-C-BD-R	CCGCTGCAGGTCGACCGAGAAGGAGATGTAGCC	Y2H
LBD29-N-BD-F	ATGGCCATGGAGGCCATGACTAGTTCCAGCTC	Y2H
LBD29-N-BD-R	CCGCTGCAGGTCGACTTGTGCTGCTTGTTGCT	Y2H
LBD29-SUMO-BD-F	ATGGCCATGGAGGCCATGACTAGTTCCAGCTCTAGCTCTGG	Y2H
LBD29-SUMO-BD-R	CCGCTGCAGGTCGACGGCCGTAGCACCACCACCGCTGCCA	Y2H
SIZ1-LP	GAGCTGAAGCATCTGGTTTTG	Mutant identification primers
SIZ1-RP	CACGACAGATGAAGCATTGTG	Mutant identification primers
LBD29-LP	AAGCCTCTTGAAGGATTGAGG	Mutant identification primers
LBD29-RP	GATGGGATCTTGAAGCCTAGC	Mutant identification primers
EXP14pro-1-F	TACGACTCACTATAGGGC tgcaataagcaaatttaatcgaa	Y1H
EXP14pro-1-R	CGAACGCGTGAGCTC tttctctgcctttttattcc	Y1H
EXP14pro-2-F	TACGACTCACTATAGGGC tctgagaggaatataagttata	Y1H
EXP14pro-2-R	CGAACGCGTGAGCTC aatgttgaccaagccctaaaa	Y1H
SIZ1pro-1-F	TACGACTCACTATAGGGC tgctcacttgtatcctttat	Y1H
SIZ1pro-1-R	CGAACGCGTGAGCTC gtcttcaacaccagacacaaac	Y1H
SIZ1pro-2-F	TACGACTCACTATAGGGC tgattagcagcacatcctcag	Y1H
SIZ1pro-2-R	CGAACGCGTGAGCTC aaaccctactttcaagtt	Y1H
SIZ1-qRT-F	GCCGATCTGAAGCAAACGAT	qRT-PCR
SIZ1-qRT-R	TCTCCATGATTCCCAGAGGC	qRT-PCR
LAX3-3-CHIP-F	ttttgcatattatcggggtca	Chip-qPCR
LAX3-3-CHIP-R	cggtttatgattggttggtg	Chip-qPCR
EXP14-1-CHIP-F	ataatattaattgtatgcaccta	Chip-qPCR
EXP14-1-CHIP-R	aaactagtgattgccttgtc	Chip-qPCR
EXP14-2-CHIP-F	ttgttctaaaactctacatgtt	Chip-qPCR
EXP14-2-CHIP-R	ctctcagaacttatgattga	Chip-qPCR
EXP14-3-CHIP-F	cgttgatcatatattgaaca	Chip-qPCR
EXP14-3-CHIP-R	aagtatagtcgtcaaataaa	Chip-qPCR
EXP14-4-CHIP-F	gtttacgaactgatcagggtt	Chip-qPCR
EXP14-4-CHIP-R	gttttacattgaaaataat	Chip-qPCR
